# Supplementary material for: CK2α Deletion in the Hematopoietic Compartment Shows a Mild Alteration in Terminally Differentiated Cells and the Expansion of Stem Cells
Source: Cells. 2025 Jun 24;14(13):963. doi: 10.3390/cells14130963 (PMC12248783; doi:10.3390/cells14130963)
Supplement: Supplementary file 1 [file cells-14-00963-s001.zip]

Archive with 1 entries (1 files):
- cells-3661440-supplementary.pdf
